# Supplementary material for: Toxicity Assessment of SiO2 and TiO2 in Normal Colon Cells, In Vivo and in Human Colon Organoids
Source: Molecules. 2020 Aug 7;25(16):3594. doi: 10.3390/molecules25163594 (PMC7464288; doi:10.3390/molecules25163594)
Supplement: Supplementary file 1 [file molecules-25-03594-s001.zip]

Archive with 1 entries (1 files):
- molecules-866005-supplementary.xlsx
