# Supplementary material for: Toxicity Assessment of SiO2 and TiO2 in Normal Colon Cells, In Vivo and in Human Colon Organoids
Source: Molecules. 2020 Aug 7;25(16):3594. doi: 10.3390/molecules25163594 (PMC7464288; doi:10.3390/molecules25163594)
Supplement: Supplementary file 1 [file molecules-25-03594-s001.zip › molecules-866005-supplementary.xlsx]

## Sheet: 84 genes expression
		1	2	3	5	6	7	9	10	11																DtDtCt														Fold change
Position		Control Group	Control Group	Control Group	SiO2 Group	SiO2 Group	SiO2 Group	TiO2 Group	TiO2 Group	TiO2 Group																Control				SiO2				TiO2						SiO2				TiO2
A01	ABL1	23.85	24.33	24.14	23.56	23.44	23.91	23.91	24.08	24.39			7.21	7.36	7.3		7.21	7.17	7.31		7.31	7.37	7.46			0.0067542	0.00608722	0.00634572		0.0067542	0.00694408	0.00630189		0.00630189	0.00604518	0.00567958			ABL1	1	1.14076	0.993092	ABL1	0.933033	0.993092	0.895025
A02	AKT1	25.63	26.14	25.93	24.97	24.84	25.34	24.75	24.93	25.25			8.99	9.17	9.09		8.62	8.57	8.74		8.15	8.22	8.32			0.00196671	0.00173602	0.00183501		0.00254168	0.00263132	0.00233883		0.00352051	0.00335377	0.00312918			AKT1	1.29235	1.51572	1.27456	AKT1	1.79005	1.93187	1.70527
A03	APAF1	27.29	27.84	27.62	27.24	27.11	27.65	27.01	27.2	27.55			10.65	10.87	10.78		10.89	10.84	11.05		10.41	10.49	10.62			0.000622344	0.000534323	0.000568718		0.000526967	0.00054555	0.000471649		0.000734984	0.000695337	0.000635421			APAF1	0.846745	1.02101	0.82932	APAF1	1.18099	1.30134	1.11729
A04	APP	24.05	24.53	24.34	23.85	23.74	24.21	24.32	24.49	24.81			7.41	7.56	7.5		7.5	7.47	7.61		7.72	7.78	7.88			0.00587987	0.00529924	0.00552427		0.00552427	0.00564035	0.00511872		0.00474295	0.00454974	0.00424506			APP	0.939523	1.06437	0.926588	APP	0.806642	0.858565	0.768438
A05	ATG12	24.86	25.36	25.16	24.46	24.34	24.83	25.04	25.21	25.54			8.22	8.39	8.32		8.11	8.07	8.23		8.44	8.5	8.61			0.00335377	0.00298098	0.00312918		0.00361948	0.00372124	0.00333061		0.00287943	0.00276214	0.00255936			ATG12	1.07923	1.24833	1.06437	ATG12	0.858565	0.926588	0.817902
A06	ATG16L1	27.83	28.39	28.16	24.94	26.38	25.31	26.38	25.48	25.81			11.19	11.42	11.32		8.59	10.11	8.71		9.78	8.77	8.88			0.00042803	0.000364953	0.000391147		0.00259509	0.000904871	0.00238797		0.00113744	0.00229069	0.00212253			ATG16L1	6.06287	2.47942	6.10504	ATG16L1	2.65737	6.27667	5.42642
A07	ATG3	21.87	22.31	22.13	21.2	21.1	21.52	21.86	22.01	22.3			5.23	5.34	5.29		4.85	4.83	4.92		5.26	5.3	5.37			0.0266448	0.0246888	0.0255594		0.034674	0.0351581	0.0330318		0.0260965	0.0253829	0.0241807			ATG3	1.30134	1.42405	1.29235	ATG3	0.97942	1.02811	0.946058
A08	ATG5	24.19	24.67	24.47	23.84	23.73	24.2	24.66	24.83	25.15			7.55	7.7	7.63		7.49	7.46	7.6		8.06	8.12	8.22			0.00533609	0.00480916	0.00504825		0.0055627	0.00567958	0.00515433		0.00374713	0.00359448	0.00335377			ATG5	1.04247	1.18099	1.02101	ATG5	0.702222	0.747425	0.664343
A09	ATG7	26.97	27.51	27.29	27.08	26.95	27.49	27.31	27.5	27.86			10.33	10.54	10.45		10.73	10.68	10.89		10.71	10.79	10.93			0.000776891	0.000671651	0.000714886		0.000588773	0.000609536	0.000526967		0.000596992	0.000564789	0.000512557			ATG7	0.757858	0.907519	0.737135	ATG7	0.768438	0.840896	0.716978
A10	ATP6V1G2	27.88	28.44	28.21	27.51	27.37	27.92	26.96	27.15	27.5			11.24	11.47	11.37		11.16	11.1	11.32		10.36	10.44	10.57			0.00041345	0.000352522	0.000377823		0.000437024	0.000455583	0.000391147		0.000760903	0.000719858	0.000657829			ATP6V1G2	1.05702	1.29235	1.03526	ATP6V1G2	1.84038	2.04202	1.7411
A11	BAX	22.19	22.63	22.45	17.81	21.65	18.08	21.76	19.94	20.2			5.55	5.66	5.61		1.46	5.38	1.48		5.16	3.23	3.27			0.0213444	0.0197774	0.0204749		0.363493	0.0240137	0.358489		0.0279695	0.106579	0.103665			BAX	17.0299	1.21419	17.5087	BAX	1.31039	5.38893	5.06303			ATG16L1
A12	BCL2	26.66	27.19	26.97	27.76	26.65	28.18	26.23	27.89	28.25			10.02	10.22	10.13		11.41	10.38	11.58		9.63	11.18	11.32			0.000963118	0.000838443	0.000892414		0.000367492	0.000750427	0.000326642		0.00126206	0.000431007	0.000391147			BCL2	0.381565	0.895025	0.366021	BCL2	1.31039	0.514057	0.438303			BAX
B01	BCL2A1	33.4	34.07	33.8	41.87	41.81	42.5	40.45	41.72	42.26			16.76	17.1	16.96		25.52	25.54	25.9		23.85	25.01	25.33			9.01026e-06	7.11848e-06	7.84389e-06		2.07833e-08	2.04972e-08	1.59707e-08		6.61355e-08	2.95965e-08	2.37088e-08			BCL2A1	0.00230663	0.00287943	0.00203607	BCL2A1	0.00734002	0.0041577	0.00302259			DPYSL4
B02	BCL2L1	24.26	24.75	24.55	23.81	23.7	24.17	24.08	24.24	24.56			7.62	7.78	7.71		7.46	7.43	7.57		7.48	7.53	7.63			0.00508337	0.00454974	0.00477594		0.00567958	0.00579892	0.00526263		0.00560139	0.00541058	0.00504825			BCL2L1	1.11729	1.27456	1.10191	BCL2L1	1.10191	1.18921	1.05702			HTT
B03	BCL2L11	27.66	28.21	27.99	28	27.86	28.42	27.35	27.54	27.9			11.02	11.24	11.15		11.65	11.59	11.82		10.75	10.83	10.97			0.000481559	0.00041345	0.000440064		0.000311172	0.000324386	0.000276583		0.000580668	0.000549345	0.000498541			BCL2L11	0.646176	0.784584	0.628507	BCL2L11	1.20581	1.32869	1.13288			IFNG
B04	BECN1	24.21	24.69	24.49	23.63	23.51	23.98	24.24	24.4	24.72			7.57	7.72	7.65		7.28	7.24	7.38		7.64	7.69	7.79			0.00526263	0.00474295	0.00497875		0.0064343	0.0066152	0.00600342		0.00501338	0.00484261	0.00451831			BECN1	1.22264	1.39474	1.20581	BECN1	0.952638	1.02101	0.907519			IGF1
B05	BIRC2	24.59	25.08	24.88	24.49	24.37	24.86	24.96	25.13	25.46			7.95	8.11	8.04		8.14	8.1	8.26		8.36	8.42	8.53			0.004044	0.00361948	0.00379943		0.003545	0.00364466	0.00326206		0.00304361	0.00291963	0.00270529			BIRC2	0.876606	1.00696	0.858565	BIRC2	0.752623	0.806642	0.712025			INS
B06	BIRC3	25.85	26.37	26.16	25.96	25.83	26.35	25.75	25.93	26.27			9.21	9.4	9.32		9.61	9.56	9.75		9.15	9.22	9.34			0.00168855	0.00148019	0.00156459		0.00127968	0.00132481	0.00116134		0.00176025	0.00167689	0.00154305			BIRC3	0.757858	0.895025	0.742262	BIRC3	1.04247	1.13288	0.986233			IRGM
B07	BMF	28.36	28.93	28.7	28.14	28	28.56	27.43	27.62	27.98			11.72	11.96	11.86		11.79	11.73	11.96		10.83	10.91	11.05			0.000296434	0.000251004	0.00026902		0.000282395	0.000294387	0.000251004		0.000549345	0.000519712	0.000471649			BMF	0.952638	1.17283	0.933033	BMF	1.85318	2.07053	1.75321			ULK1
B08	C1orf159	26.86	27.4	27.18	26.92	26.78	27.32	27.03	27.22	27.57			10.22	10.43	10.34		10.57	10.51	10.72		10.43	10.51	10.64			0.000838443	0.000724865	0.000771525		0.000657829	0.000685764	0.000592869		0.000724865	0.000685764	0.000626673			C1orf159	0.784584	0.946058	0.768438	C1orf159	0.864537	0.946058	0.812252			BCL2
B09	CASP1	26.75	27.29	27.07	28.48	28.34	28.91	29.57	29.77	30.16			10.11	10.32	10.23		12.13	12.07	12.31		12.97	13.06	13.23			0.000904871	0.000782295	0.000832651		0.000223103	0.000232578	0.000196934		0.000124635	0.000117098	0.000104081			CASP1	0.246558	0.297302	0.236514	CASP1	0.137738	0.149685	0.125			BCL2A1
B10	CASP2	27.1	27.64	27.42	26.81	26.68	27.21	26.7	26.88	27.23			10.46	10.67	10.58		10.46	10.41	10.61		10.1	10.17	10.3			0.000709948	0.000613776	0.000653285		0.000709948	0.000734984	0.000639841		0.000911165	0.00086801	0.000793215			CASP2	1	1.19748	0.97942	CASP2	1.28343	1.41421	1.21419			CASP1
B11	CASP3	24.62	25.11	24.91	23.94	23.82	24.3	24.5	24.67	24.99			7.98	8.14	8.07		7.59	7.55	7.7		7.9	7.96	8.06			0.00396078	0.003545	0.00372124		0.00519018	0.00533609	0.00480916		0.00418662	0.00401607	0.00374713			CASP3	1.31039	1.50525	1.29235	CASP3	1.05702	1.13288	1.00696			CASP6
B12	CASP6	26.23	26.75	26.54	28.73	28.59	29.16	29.62	29.82	30.21			9.59	9.78	9.7		12.38	12.32	12.56		13.02	13.11	13.28			0.00129754	0.00113744	0.00120229		0.000187607	0.000195574	0.000165601		0.00012039	0.000113109	0.000100536			CASP6	0.144586	0.171943	0.137738	CASP6	0.0927827	0.0994421	0.0836205			CASP9
C01	CASP7	24.09	24.57	24.38	23.1	22.99	23.45	24.03	24.2	24.51			7.45	7.6	7.54		6.75	6.72	6.85		7.43	7.49	7.58			0.00571908	0.00515433	0.00537321		0.00929068	0.0094859	0.00866851		0.00579892	0.0055627	0.00522628			CASP7	1.6245	1.84038	1.61328	CASP7	1.01396	1.07923	0.972655			CTSB
C02	CASP9	24.85	25.35	25.15	25.67	25.54	26.05	26	26.18	26.52			8.21	8.38	8.31		9.32	9.27	9.45		9.4	9.47	9.59			0.0033771	0.00300171	0.00315094		0.00156459	0.00161976	0.00142977		0.00148019	0.00141009	0.00129754			CASP9	0.463294	0.539614	0.45376	CASP9	0.438303	0.469761	0.411796			GAA
C03	CCDC103	27.11	27.65	27.43	27.25	27.12	27.66	26.68	26.86	27.21			10.47	10.68	10.59		10.9	10.85	11.06		10.08	10.15	10.28			0.000705044	0.000609536	0.000648772		0.000523327	0.000541782	0.000468391		0.000923884	0.000880127	0.000804288			CCDC103	0.742262	0.888843	0.721965	CCDC103	1.31039	1.44393	1.23971			GALNT5
C04	CD40	27.65	28.2	27.98	27.74	27.61	28.16	26.77	26.96	27.31			11.01	11.23	11.14		11.39	11.34	11.56		10.17	10.25	10.38			0.000484908	0.000416326	0.000443125		0.000372622	0.000385762	0.000331202		0.00086801	0.000821188	0.000750427			CD40	0.768438	0.926588	0.747425	CD40	1.79005	1.97247	1.69349			IGF1R
C05	CD40LG	27.1	27.64	27.42	27.11	26.98	27.52	26.31	26.5	26.84			10.46	10.67	10.58		10.76	10.71	10.92		9.71	9.79	9.91			0.000709948	0.000613776	0.000653285		0.000576657	0.000596992	0.000516122		0.00119398	0.00112958	0.00103942			CD40LG	0.812252	0.972655	0.790041	CD40LG	1.68179	1.84038	1.59107			KCNIP1
C06	CFLAR	24.75	25.25	25.05	24.64	24.52	25.01	24.96	25.13	25.46			8.11	8.28	8.21		8.29	8.25	8.41		8.36	8.42	8.53			0.00361948	0.00321715	0.0033771		0.00319493	0.00328475	0.00293994		0.00304361	0.00291963	0.00270529			CFLAR	0.882703	1.02101	0.870551	CFLAR	0.840896	0.907519	0.80107			MAPK8
C07	COMMD4	21.83	22.27	22.09	21.58	21.47	21.9	21.6	21.75	22.03			5.19	5.3	5.25		5.23	5.2	5.3		5	5.04	5.1			0.0273939	0.0253829	0.026278		0.0266448	0.0272047	0.0253829		0.03125	0.0303955	0.0291573			COMMD4	0.972655	1.07177	0.965936	COMMD4	1.14076	1.19748	1.10957			SNCA
C08	CTSB	27.78	28.34	28.12	43.03	42.82	43.68	29.79	30	30.39			11.14	11.37	11.28		26.68	26.55	27.08		13.19	13.29	13.46			0.000443125	0.000377823	0.000402144		9.30079e-09	1.01778e-08	7.04868e-09		0.000107008	9.98416e-05	8.87434e-05			CTSB	2.09891e-05	2.6938e-05	1.75277e-05	CTSB	0.241484	0.264255	0.220676			SPATA2
C09	CTSS	24.59	25.08	24.88	25.68	25.56	26.07	26.65	26.83	27.18			7.95	8.11	8.04		9.33	9.29	9.47		10.05	10.12	10.25			0.004044	0.00361948	0.00379943		0.00155378	0.00159746	0.00141009		0.000943297	0.000898621	0.000821188			CTSS	0.384219	0.441351	0.371131	CTSS	0.233258	0.248273	0.216134			SQSTM1
C10	CYLD	25.37	25.88	25.67	25	24.88	25.38	25.23	25.4	25.73			8.73	8.91	8.83		8.65	8.61	8.78		8.63	8.69	8.8			0.00235509	0.00207885	0.00219738		0.00248938	0.00255936	0.00227487		0.00252413	0.0024213	0.00224355			CYLD	1.05702	1.23114	1.03526	CYLD	1.07177	1.16473	1.02101			SYCP2
C11	DEFB1	27.78	28.34	28.12	27.48	27.34	27.89	27.59	27.78	28.14			11.14	11.37	11.28		11.13	11.07	11.29		10.99	11.07	11.21			0.000443125	0.000377823	0.000402144		0.000446207	0.000465155	0.000399366		0.000491678	0.000465155	0.000422137			DEFB1	1.00696	1.23114	0.993092	DEFB1	1.10957	1.23114	1.04972			TMEM57
C12	DENND4A	26.06	26.58	26.37	26.44	26.31	26.84	26.95	27.14	27.49			9.42	9.61	9.53		10.09	10.04	10.24		10.35	10.43	10.56			0.00145981	0.00127968	0.00135265		0.000917503	0.000949858	0.0008269		0.000766195	0.000724865	0.000662404			DENND4A	0.628507	0.742262	0.61132	DENND4A	0.524858	0.566442	0.48971			TNF
D01	DFFA	24.16	24.64	24.44	23.67	23.56	24.03	23.91	24.08	24.39			7.52	7.67	7.6		7.32	7.29	7.43		7.31	7.37	7.46			0.00544822	0.00491021	0.00515433		0.00625836	0.00638986	0.00579892		0.00630189	0.00604518	0.00567958			DFFA	1.1487	1.30134	1.12506	DFFA	1.15669	1.23114	1.10191			TNFRSF10A
D02	DPYSL4	27.89	28.45	28.22	24.08	25.9	24.44	25.89	24.1	24.41			11.25	11.48	11.38		7.73	9.63	7.84		9.29	7.39	7.48			0.000410594	0.000350087	0.000375214		0.00471019	0.00126206	0.0043644		0.00159746	0.00596195	0.00560139			DPYSL4	11.4716	3.605	11.6318	DPYSL4	3.89062	17.0299	14.9285			TRAF2
D03	EIF5B	26.05	26.57	26.36	Undetermined	Undetermined	Undetermined	27.23	27.41	27.77			9.41	9.6	9.52		#VALUE!	#VALUE!	#VALUE!		10.63	10.7	10.84			0.00146997	0.00128858	0.00136205		#VALUE!	#VALUE!	#VALUE!		0.000631032	0.000601145	0.00054555			EIF5B	#VALUE!	#VALUE!	#VALUE!	EIF5B	0.429283	0.466516	0.400535			TXNL4B
D04	ESR1	28.02	28.58	28.35	Undetermined	Undetermined	Undetermined	26.19	25.1	25.43			11.38	11.61	11.51		#VALUE!	#VALUE!	#VALUE!		9.59	8.39	8.5			0.000375214	0.00031992	0.000342882		#VALUE!	#VALUE!	#VALUE!		0.00129754	0.00298098	0.00276214			ESR1	#VALUE!	#VALUE!	#VALUE!	ESR1	3.45815	9.31787	8.05564
D05	FAS	27.57	28.12	27.9	Undetermined	Undetermined	Undetermined	31.58	31.8	32.21			10.93	11.15	11.06		#VALUE!	#VALUE!	#VALUE!		14.98	15.09	15.28			0.000512557	0.000440064	0.000468391		#VALUE!	#VALUE!	#VALUE!		3.09436e-05	2.8672e-05	2.5134e-05			FAS	#VALUE!	#VALUE!	#VALUE!	FAS	0.060371	0.0651541	0.0536603
D06	FASLG	27.8	28.36	28.13	26.4	27.15	26.8	27.19	25.89	26.23			11.16	11.39	11.29		10.05	10.88	10.2		10.59	9.18	9.3			0.000437024	0.000372622	0.000399366		0.000943297	0.000530632	0.000850147		0.000648772	0.00172403	0.00158643			FASLG	2.15846	1.42405	2.12874	FASLG	1.48452	4.62675	3.97237
D07	FOXI1	28.72	29.29	29.06	29.3	29.16	29.74	29.03	29.23	29.61			12.08	12.32	12.22		12.95	12.89	13.14		12.43	12.52	12.68			0.000230971	0.000195574	0.000209611		0.000126375	0.000131742	0.000110781		0.000181216	0.000170257	0.000152384			FOXI1	0.547147	0.673617	0.528509	FOXI1	0.784584	0.870551	0.726986
D08	GAA	23.67	24.14	23.95	29.65	29.5	30.09	23.58	23.74	24.05			7.03	7.17	7.11		13.3	13.23	13.49		6.98	7.03	7.12			0.00765172	0.00694408	0.00723897		9.91519e-05	0.000104081	8.69171e-05		0.00792156	0.00765172	0.00718897			GAA	0.0129581	0.0149885	0.0120068	GAA	1.03526	1.10191	0.993092
D09	GADD45A	23.78	24.26	24.07	23.78	23.67	24.14	24.54	24.71	25.03			7.14	7.29	7.23		7.43	7.4	7.54		7.94	8	8.1			0.00708999	0.00638986	0.00666121		0.00579892	0.00592077	0.00537321		0.00407213	0.00390625	0.00364466			GADD45A	0.817902	0.926588	0.806642	GADD45A	0.574349	0.61132	0.547147
D10	GALNT5	27.63	28.18	27.96	28.63	28.49	29.06	29.59	29.79	30.18			10.99	11.21	11.12		12.28	12.22	12.46		12.99	13.08	13.25			0.000491678	0.000422137	0.00044931		0.000201072	0.000209611	0.000177487		0.000122919	0.000115486	0.000102648			GALNT5	0.408951	0.496546	0.395021	GALNT5	0.25	0.273573	0.228458
D11	GRB2	25.26	25.77	25.57	25.2	25.08	25.58	24.95	25.12	25.45			8.62	8.8	8.73		8.85	8.81	8.98		8.35	8.41	8.52			0.00254168	0.00224355	0.00235509		0.00216713	0.00222805	0.00198039		0.00306478	0.00293994	0.00272411			GRB2	0.852635	0.993092	0.840896	GRB2	1.20581	1.31039	1.15669
D12	HSPBAP1	25.92	26.44	26.23	26.09	25.96	26.48	25.63	25.8	26.14			9.28	9.47	9.39		9.74	9.69	9.88		9.03	9.09	9.21			0.00160858	0.00141009	0.00149049		0.00116941	0.00121065	0.00106126		0.00191293	0.00183501	0.00168855			HSPBAP1	0.726986	0.858565	0.712025	HSPBAP1	1.18921	1.30134	1.13288
E01	HTT	24.16	24.64	24.44	21.71	23.27	22.04	23.79	21.98	22.27			7.52	7.67	7.6		5.36	7	5.44		7.19	5.27	5.34			0.00544822	0.00491021	0.00515433		0.0243489	0.0078125	0.0230355		0.00684848	0.0259162	0.0246888			HTT	4.46915	1.59107	4.46915	HTT	1.25701	5.27803	4.78991
E02	IFNG	28.4	28.97	28.74	27.15	27.02	27.56	27.1	27.29	27.64			11.76	12	11.9		10.8	10.75	10.96		10.5	10.58	10.71			0.000288328	0.000244141	0.000261663		0.000560888	0.000580668	0.000502009		0.000690534	0.000653285	0.000596992			IFNG	1.94531	2.37841	1.91853	IFNG	2.39496	2.67586	2.28153
E03	IGF1	27.4	27.95	27.73	24.04	26.16	24.4	26.67	24.88	25.2			10.76	10.98	10.89		7.69	9.89	7.8		10.07	8.17	8.27			0.000576657	0.000495097	0.000526967		0.00484261	0.00105393	0.0044871		0.000930311	0.00347204	0.00323953			IGF1	8.39773	2.12874	8.51496	IGF1	1.61328	7.01285	6.1475
E04	IGF1R	28.06	28.62	28.39	28.9	28.75	29.33	27.94	28.13	28.5			11.42	11.65	11.55		12.55	12.48	12.73		11.34	11.42	11.57			0.000364953	0.000311172	0.000333506		0.000166753	0.000175043	0.000147193		0.000385762	0.000364953	0.000328914			IGF1R	0.456916	0.562529	0.441351	IGF1R	1.05702	1.17283	0.986233
E05	INS	30.11	30.71	30.47	26.19	28.02	26.58	27.07	25.28	25.61			13.47	13.74	13.63		9.84	11.75	9.98		10.47	8.57	8.68			8.81304e-05	7.30883e-05	7.8879e-05		0.0010911	0.000290334	0.000990195		0.000705044	0.00263132	0.00243815			INS	12.3805	3.97237	12.5533	INS	8	36.0019	30.91
E06	IRGM	27.92	28.48	28.25	24.15	26.37	24.51	26.92	25.13	25.46			11.28	11.51	11.41		7.8	10.1	7.91		10.32	8.42	8.53			0.000402144	0.000342882	0.000367492		0.0044871	0.000911165	0.0041577		0.000782295	0.00291963	0.00270529			IRGM	11.1579	2.65737	11.3137	IRGM	1.94531	8.51496	7.3615
E07	JPH3	29.12	29.7	29.46	Undetermined	Undetermined	Undetermined	28.07	28.26	28.63			12.48	12.73	12.62		#VALUE!	#VALUE!	#VALUE!		11.47	11.55	11.7			0.000175043	0.000147193	0.000158855		#VALUE!	#VALUE!	#VALUE!		0.000352522	0.000333506	0.000300572			JPH3	#VALUE!	#VALUE!	#VALUE!	JPH3	2.01391	2.26577	1.89212
E08	KCNIP1	29.98	30.58	30.34	43.28	43.07	43.93	31.76	31.98	32.4			13.34	13.61	13.5		26.93	26.8	27.33		15.16	15.27	15.47			9.64406e-05	7.99801e-05	8.63167e-05		7.821e-09	8.55847e-09	5.92721e-09		2.7314e-05	2.53088e-05	2.20326e-05			KCNIP1	8.10965e-05	0.000107008	6.86681e-05	KCNIP1	0.283221	0.316439	0.255253
E09	MAG	28.11	28.67	28.44	24.42	26.26	24.79	26.76	24.98	25.3			11.47	11.7	11.6		8.07	9.99	8.19		10.16	8.27	8.37			0.000352522	0.000300572	0.000322145		0.00372124	0.000983355	0.00342424		0.000874048	0.00323953	0.00302259			MAG	10.5561	3.27161	10.6295	MAG	2.47942	10.7779	9.38268
E10	MAP1LC3A	23.68	24.15	23.96	21.09	22.95	21.41	23.46	22.64	22.93			7.04	7.18	7.12		4.74	6.68	4.81		6.86	5.93	6			0.00759887	0.00689612	0.00718897		0.0374212	0.00975258	0.0356489		0.00860863	0.0164018	0.015625			MAP1LC3A	4.92458	1.41421	4.95883	MAP1LC3A	1.13288	2.37841	2.17347
E11	MAPK8	27.71	28.26	28.04	29.15	29.01	29.59	28.65	28.85	29.22			11.07	11.29	11.2		12.8	12.74	12.99		12.05	12.14	12.29			0.000465155	0.000399366	0.000425074		0.000140222	0.000146177	0.000122919		0.000235824	0.000221562	0.000199683			MAPK8	0.301452	0.366021	0.289172	MAPK8	0.50698	0.554785	0.469761
E12	MCL1	20.85	21.27	21.1	21.53	21.42	21.85	21.71	21.86	22.14			4.21	4.3	4.26		5.18	5.15	5.25		5.11	5.15	5.21			0.0540336	0.0507658	0.052193		0.0275845	0.0281641	0.026278		0.0289559	0.0281641	0.0270168			MCL1	0.510506	0.554785	0.503478	MCL1	0.535887	0.554785	0.517632
F01	NFKB1	24.89	25.39	25.19	24.37	24.25	24.74	24.65	24.82	25.14			8.25	8.42	8.35		8.02	7.98	8.14		8.05	8.11	8.21			0.00328475	0.00291963	0.00306478		0.00385247	0.00396078	0.003545		0.00377319	0.00361948	0.0033771			NFKB1	1.17283	1.3566	1.15669	NFKB1	1.1487	1.23971	1.10191
F02	NOL3	24.3	24.79	24.59	24.19	24.07	24.55	24.29	24.46	24.78			7.66	7.82	7.75		7.84	7.8	7.95		7.69	7.75	7.85			0.00494436	0.00442533	0.00464534		0.0043644	0.0044871	0.004044		0.00484261	0.00464534	0.00433426			NOL3	0.882703	1.01396	0.870551	NOL3	0.97942	1.04972	0.933033
F03	OR10J3	27.61	28.16	27.94	28.27	28.13	28.69	27.63	27.82	28.18			10.97	11.19	11.1		11.92	11.86	12.09		11.03	11.11	11.25			0.000498541	0.00042803	0.000455583		0.000258061	0.00026902	0.000229376		0.000478233	0.000452436	0.000410594			OR10J3	0.517632	0.628507	0.503478	OR10J3	0.959264	1.05702	0.90125
F04	PARP1	22.85	23.31	23.13	22.81	22.7	23.15	22.83	22.99	23.29			6.21	6.34	6.29		6.46	6.43	6.55		6.23	6.28	6.36			0.0135084	0.0123444	0.0127797		0.0113592	0.0115978	0.0106722		0.0133224	0.0128686	0.0121744			PARP1	0.840896	0.939523	0.835088	PARP1	0.986233	1.04247	0.952638
F05	PARP2	23.95	24.43	24.24	24.12	24	24.48	24.06	24.23	24.54			7.31	7.46	7.4		7.77	7.73	7.88		7.46	7.52	7.61			0.00630189	0.00567958	0.00592077		0.00458139	0.00471019	0.00424506		0.00567958	0.00544822	0.00511872			PARP2	0.726986	0.82932	0.716978	PARP2	0.90125	0.959264	0.864537
F06	PIK3C3	23.97	24.45	24.26	24.32	24.2	24.68	24.48	24.65	24.97			7.33	7.48	7.42		7.97	7.93	8.08		7.88	7.94	8.04			0.00621513	0.00560139	0.00583925		0.00398833	0.00410046	0.00369554		0.00424506	0.00407213	0.00379943			PIK3C3	0.641713	0.732043	0.632878	PIK3C3	0.68302	0.726986	0.650671
F07	PVR	27.04	27.58	27.36	26.83	26.7	27.23	26.76	26.95	27.3			10.4	10.61	10.52		10.48	10.43	10.63		10.16	10.24	10.37			0.000740096	0.000639841	0.000681027		0.000700173	0.000724865	0.000631032		0.000874048	0.0008269	0.000755647			PVR	0.946058	1.13288	0.926588	PVR	1.18099	1.29235	1.10957
F08	RAB25	20.32	20.73	20.57	20.33	20.23	20.63	20.37	20.51	20.78			3.68	3.76	3.73		3.98	3.96	4.03		3.77	3.8	3.85			0.0780207	0.073812	0.075363		0.0633725	0.0642571	0.0612138		0.0733022	0.0717936	0.0693481			RAB25	0.812252	0.870551	0.812252	RAB25	0.939523	0.972655	0.920188
F09	RPS6KB1	24.64	25.13	24.93	25.12	25	25.5	24.96	25.13	25.46			8	8.16	8.09		8.77	8.73	8.9		8.36	8.42	8.53			0.00390625	0.00349619	0.00367001		0.00229069	0.00235509	0.00209331		0.00304361	0.00291963	0.00270529			RPS6KB1	0.586417	0.673617	0.570382	RPS6KB1	0.779165	0.835088	0.737135
F10	S100A7A	26.82	27.36	27.14	27.35	27.22	27.76	26.38	26.56	26.91			10.18	10.39	10.3		11	10.95	11.16		9.78	9.85	9.98			0.000862015	0.000745244	0.000793215		0.000488281	0.0005055	0.000437024		0.00113744	0.00108356	0.000990195			S100A7A	0.566442	0.678302	0.550953	S100A7A	1.31951	1.45397	1.24833
F11	SNCA	26.25	26.78	26.57	28.01	27.87	28.43	26.77	26.96	27.31			9.61	9.81	9.73		11.66	11.6	11.83		10.17	10.25	10.38			0.00127968	0.00111403	0.00117755		0.000309023	0.000322145	0.000274672		0.00086801	0.000821188	0.000750427			SNCA	0.241484	0.289172	0.233258	SNCA	0.678302	0.737135	0.63728
F12	SPATA2	27.58	28.13	27.91	29.71	29.57	30.16	28.23	28.42	28.79			10.94	11.16	11.07		13.36	13.3	13.56		11.63	11.71	11.86			0.000509016	0.000437024	0.000465155		9.51129e-05	9.91519e-05	8.28006e-05		0.000315516	0.000298496	0.00026902			SPATA2	0.186856	0.22688	0.178006	SPATA2	0.619854	0.68302	0.578344
G01	SQSTM1	21.74	22.17	21.99	24.77	24.65	25.14	23.4	23.56	23.87			5.1	5.2	5.15		8.42	8.38	8.54		6.8	6.85	6.94			0.0291573	0.0272047	0.0281641		0.00291963	0.00300171	0.00268661		0.00897421	0.00866851	0.00814426			SQSTM1	0.100134	0.110338	0.0953912	SQSTM1	0.307786	0.31864	0.289172
G02	SYCP2	26.98	27.52	27.3	29.99	29.84	30.44	27.8	28	28.36			10.34	10.55	10.46		13.64	13.57	13.84		11.2	11.29	11.43			0.000771525	0.000667012	0.000709948		7.83341e-05	8.22286e-05	6.81938e-05		0.000425074	0.000399366	0.000362433			SYCP2	0.101532	0.123279	0.0960547	SYCP2	0.550953	0.598739	0.510506
G03	TMEM57	25.51	26.02	25.81	26.41	26.28	26.81	26.34	26.53	26.87			8.87	9.05	8.97		10.06	10.01	10.21		9.74	9.82	9.94			0.00213729	0.00188659	0.00199416		0.000936781	0.000969817	0.000844275		0.00116941	0.00110633	0.00101803			TMEM57	0.438303	0.514057	0.423373	TMEM57	0.547147	0.586417	0.510506
G04	TNF	26.49	27.02	26.81	27.75	27.62	28.17	26.26	26.45	26.79			9.85	10.05	9.97		11.4	11.35	11.57		9.66	9.74	9.86			0.00108356	0.000943297	0.000997082		0.000370048	0.000383098	0.000328914		0.00123609	0.00116941	0.00107608			TNF	0.34151	0.406126	0.329877	TNF	1.14076	1.23971	1.07923
G05	TNFRSF10A	27.44	27.99	27.77	29.54	29.39	29.98	28.63	28.83	29.2			10.8	11.02	10.93		13.19	13.12	13.38		12.03	12.12	12.27			0.000560888	0.000481559	0.000512557		0.000107008	0.000112328	9.38034e-05		0.000239116	0.000224655	0.000202471			TNFRSF10A	0.190782	0.233258	0.183011	TNFRSF10A	0.426317	0.466516	0.395021
G06	TNFRSF11B	25.41	25.92	25.71	25.95	25.82	26.34	25.38	25.56	25.89			8.77	8.95	8.87		9.6	9.55	9.74		8.78	8.85	8.96			0.00229069	0.002022	0.00213729		0.00128858	0.00133402	0.00116941		0.00227487	0.00216713	0.00200803			TNFRSF11B	0.562529	0.659754	0.547147	TNFRSF11B	0.993092	1.07177	0.939523
G07	TNFRSF1A	24.01	24.49	24.3	23.63	23.51	23.98	23.8	23.97	24.28			7.37	7.52	7.46		7.28	7.24	7.38		7.2	7.26	7.35			0.00604518	0.00544822	0.00567958		0.0064343	0.0066152	0.00600342		0.00680118	0.00652412	0.00612956			TNFRSF1A	1.06437	1.21419	1.05702	TNFRSF1A	1.12506	1.19748	1.07923
G08	TP53	25.63	26.14	25.93	25.95	25.82	26.34	25.41	25.59	25.92			8.99	9.17	9.09		9.6	9.55	9.74		8.81	8.88	8.99			0.00196671	0.00173602	0.00183501		0.00128858	0.00133402	0.00116941		0.00222805	0.00212253	0.00196671			TP53	0.655197	0.768438	0.63728	TP53	1.13288	1.22264	1.07177
G09	TRAF2	26.43	26.96	26.75	27.64	27.5	28.05	27.3	27.49	27.85			9.79	9.99	9.91		11.29	11.23	11.45		10.7	10.78	10.92			0.00112958	0.000983355	0.00103942		0.000399366	0.000416326	0.000357443		0.000601145	0.000568718	0.000516122			TRAF2	0.353553	0.423373	0.343885	TRAF2	0.532185	0.578344	0.496546
G10	TXNL4B	26.23	26.75	26.54	27.09	26.96	27.5	27.08	27.27	27.62			9.59	9.78	9.7		10.74	10.69	10.9		10.48	10.56	10.69			0.00129754	0.00113744	0.00120229		0.000584706	0.000605326	0.000523327		0.000700173	0.000662404	0.000605326			TXNL4B	0.450625	0.532185	0.435275	TXNL4B	0.539614	0.582367	0.503478
G11	ULK1	27.91	28.47	28.24	25.76	27.6	26.15	26.61	24.82	25.14			11.27	11.5	11.4		9.41	11.33	9.55		10.01	8.11	8.21			0.000404941	0.000345267	0.000370048		0.00146997	0.000388446	0.00133402		0.000969817	0.00361948	0.0033771			ULK1	3.63008	1.12506	3.605	ULK1	2.39496	10.4831	9.12611
G12	XIAP	26.49	27.02	26.81	26.74	26.61	27.14	26.12	26.3	26.64			9.85	10.05	9.97		10.39	10.34	10.54		9.52	9.59	9.71			0.00108356	0.000943297	0.000997082		0.000745244	0.000771525	0.000671651		0.00136205	0.00129754	0.00119398			XIAP	0.687771	0.817902	0.673617	XIAP	1.25701	1.37554	1.19748
H01	ACTB	17.6	17.95	17.81	17.16	17.08	17.42	17.61	17.73	17.96			0.96	0.98	0.97		0.81	0.81	0.82		1.01	1.02	1.03			0.514057	0.50698	0.510506		0.570382	0.570382	0.566442		0.496546	0.493116	0.48971			ACTB	1.10957	1.12506	1.10957	ACTB	0.965936	0.972655	0.959264
H02	B2M	17.64	17.99	17.85	17.52	17.43	17.78	18.21	18.33	18.57			1	1.02	1.01		1.17	1.16	1.18		1.61	1.62	1.64			0.5	0.493116	0.496546		0.444421	0.447513	0.441351		0.327598	0.325335	0.320856			B2M	0.888843	0.907519	0.888843	B2M	0.655197	0.659754	0.646176
H03	GAPDH	16.64	16.97	16.84	16.35	16.27	16.6	16.6	16.71	16.93			0	0	0		0	0	0		0	0	0			1	1	1		1	1	1		1	1	1			GAPDH	1	1	1	GAPDH	1	1	1
H04	HPRT1	25.17	25.67	25.47	26.51	26.38	26.91	26.12	26.3	26.64			8.53	8.7	8.63		10.16	10.11	10.31		9.52	9.59	9.71			0.00270529	0.00240458	0.00252413		0.000874048	0.000904871	0.000787736		0.00136205	0.00129754	0.00119398			HPRT1	0.323088	0.376312	0.312083	HPRT1	0.503478	0.539614	0.473029
H05	RPLP0	15.35	15.66	15.54	16.18	16.1	16.42	15.85	15.96	16.17			-1.29	-1.31	-1.3		-0.17	-0.17	-0.18		-0.75	-0.75	-0.76			2.44528	2.47942	2.46229		1.12506	1.12506	1.13288		1.68179	1.68179	1.69349			RPLP0	0.460094	0.45376	0.460094	RPLP0	0.687771	0.678302	0.687771
H06
H07
H08
H09
H10
H11
H12
[truncated: 13 more columns]

## Sheet: Table S1
	Hydrodynamic diameter	Polydispersity index
	(nm)	(%)
SiO2	980	23.2
TiO2	470	22.3
Table S1. Hydrodynamic diameter and polydispersity index of SiO2 and TiO2 nanoparticles

## Sheet: Table S2
	Mean zeta potential	Standard deviation
	(mV)	(mV)
SiO2	-11.8	0.4
TiO2	-28.1	0.5
Table S2. Zeta potential of SiO2 and TiO2 nanoparticles
